# Supplementary material for: Multistage Molecular Simulations, Design, Synthesis, and Anticonvulsant Evaluation of 2-(Isoindolin-2-yl) Esters of Aromatic Amino Acids Targeting GABAA Receptors via π-π Stacking
Source: Int J Mol Sci. 2025 Jul 15;26(14):6780. doi: 10.3390/ijms26146780 (PMC12295343; doi:10.3390/ijms26146780)
Supplement: Supplementary file 1 [file ijms-26-06780-s001.zip]

Archive with 1 entries (1 files):
- ijms-3716569-supplementary.pdf
